# Supplementary material for: Assessment of Optimal Conditions for Marine Invertebrate Cell-Mediated Mineralization of Organic Matrices
Source: Biomimetics (Basel). 2022 Jun 26;7(3):86. doi: 10.3390/biomimetics7030086 (PMC9326593; doi:10.3390/biomimetics7030086)
Supplement: Supplementary file 1 [file biomimetics-07-00086-s001.zip]

Archive with 1 entries (1 files):
- biomimetics-1780724-supplementary.pdf
